# Supplementary material for: SARS-CoV-2 ORF6 disrupts nucleocytoplasmic trafficking to advance viral replication
Source: Commun Biol. 2022 May 19;5:483. doi: 10.1038/s42003-022-03427-4 (PMC9120032; doi:10.1038/s42003-022-03427-4)
Supplement: Supplementary file 4 — Supplementary Data 1 [file 42003_2022_3427_MOESM4_ESM.xlsx]

## Sheet: Figure 1
Figure 1C	AcGFP	0.81	0.76	0.71	0.68	0.79	0.75	0.74	0.65	0.77	0.67	0.69	0.65	0.7	0.74	0.67	0.82	0.75	0.75	0.78	0.74	0.72	0.77	0.81	0.68	0.79	0.79	0.81	0.84	0.74	0.7	0.8	0.75	0.79	0.64	0.76	0.71	0.66	0.71	0.65	0.69	0.74	0.78	0.79	0.64	0.83	0.67	0.8	0.73
	ORF6	0.18	0.12	0.14	0.14	0.24	0.2	0.24	0.27	0.23	0.15	0.18	0.19	0.37	0.53	0.22	0.16	0.21	0.27	0.22	0.21	0.25	0.28	0.22	0.22	0.37	0.23	0.15	0.42	0.33	0.24	0.25	0.24	0.26	0.27	0.34	0.22	0.18	0.22	0.23	0.24	0.16	0.21	0.25	0.14	0.2	0.25	0.33	0.13
Figure 1D		AcGFP				AcGFP-ORF6
	0 h	1	1	1	1	1	1	1	1
	1 h	11.12	7.47	10	8.91	4.75	4.13	6.21	5.35
	2 h	38.48	23.23	47.45	63.97	13.51	13.49	25.19	21.73
	6 h	144.2	95.29	107.06	168.97	63.48	41.14	67.87	65.49
	12 h	121.58	97.82	65.36	80.23	74.58	66.38	48.64	47.62
Figure 1E	AcGFP-IFNg	1	0.9813	1.10664
	AcGFP+IFNg	3.707	3.89479	3.79928
	AcGFP-ORF6-IFNg	1	0.925612	0.986528
	AcGFP-ORF6+FNg	2.06735	2.08637	1.9329
Figure 1F	AcGFP-IFNg	0.812979	0.938353	1.24867
	AcGFP+IFNg	4.55576	5.40451	4.83543
	AcGFP-ORF6-IFNg	1.00523	1.1637	0.831072
	AcGFP-ORF6+FNg	2.84386	2.06807	1.92218
Figure 1G	Mock-IFNg	1.21032	0.7439	1.04578
	Mock+IFNg	2.86745	1.71883	2.92157
	SARS-CoV-2-IFNg	1.27451	0.99909	0.7264
	SARS-CoV-2+FNg	0.67161	0.90766	1.42072
Figure 1H	Mock-IFNg	1.3582	0.5262	1.1156
	Mock+IFNg	9.07227	10.2873	11.1613
	SARS-CoV-2-IFNg	0.96472	1.01419	1.02108
	SARS-CoV-2+FNg	1.05494	1.18976	1.17409
Fig. 2C	ORF6_M1	0.13	0.17	0.2	0.13	0.14	0.18	0.19	0.08	0.19	0.13	0.16	0.21	0.19	0.15	0.29	0.11	0.1	0.23	0.19	0.16	0.1	0.18	0.2	0.17	0.13	0.17	0.09	0.22	0.17	0.15	0.19	0.2	0.22	0.15	0.14	0.13	0.19	0.19	0.18	0.35	0.35	0.25	0.32	0.22	0.17	0.1	0.2	0.28
	ORF6_M2	0.68	0.63	0.71	0.66	0.52	0.68	0.7	0.74	0.56	0.42	0.63	0.25	0.46	0.61	0.48	0.53	0.69	0.85	0.75	0.74	0.79	0.84	0.73	0.77	0.6	0.77	0.71	0.71	0.67	0.72	0.69	0.68	0.69	0.81	0.72	0.49	0.66	0.77	0.62	0.78	0.74	0.71	0.6	0.74	0.74	0.69	0.74	0.73
	ORF6_M3	0.62	0.63	0.65	0.72	0.84	0.77	0.75	0.83	0.85	0.75	0.82	0.74	0.7	0.73	0.76	0.69	0.72	0.69	0.71	0.64	0.74	0.68	0.82	0.72	0.64	0.73	0.68	0.78	0.71	0.63	0.77	0.6	0.74	0.7	0.78	0.7	0.68	0.65	0.74	0.81	0.78	0.67	0.66	0.81	0.75	0.84	0.7	0.69
Fig. 2E	AcGFP	M0	M1	M2	M3
	1.12486	4.88766	8.48368	1.37645	1.36732
	1.53453	6.52537	3.99197	2.13505	1.879
	0.341414	6.51141	6.5503	0.914833	1.96338
Fig. 2G		AcGFP			AcGFP-Orf6
	siControl	1.05724	0.934379	1.00838	5.00022	3.62186	3.75382
	siSTAT1-1	2.58743	3.63393	2.78465	0.94919	1.83576	2.79858
	siSTAT1-2	4.55671	4.66234	3.41227	2.03606	2.15304	1.50104
Fig. 3C	AcGFP	0.4	0.43	0.33	0.29	0.32	0.46	0.39	0.53	0.38	0.41	0.59	0.32	0.38	0.46	0.25	0.38	0.31	0.25	0.45	0.36	0.33	0.4	0.36	0.24	0.5	0.35	0.37	0.24	0.33	0.43	0.2	0.29	0.34	0.38	0.22	0.54	0.43	0.49	0.31	0.61	0.37	0.45	0.34	0.47	0.25
	ORF6	0.09	0.09	0.28	0.1	0.14	0.18	0.22	0.18	0.39	0.11	0.37	0.22	0.19	0.16	0.18	0.38	0.2	0.3	0.23	0.12	0.22	0.15	0.26	0.14	0.21	0.13	0.31	0.09	0.1	0.09	0.24	0.14	0.22	0.21	0.16	0.17	0.31	0.21	0.34	0.21	0.26	0.22	0.15	0.25	0.12
	ORF6delat9	0.39	0.33	0.22	0.43	0.21	0.28	0.33	0.22	0.29	0.34	0.19	0.24	0.2	0.17	0.12	0.14	0.23	0.26	0.22	0.21	0.17	0.32	0.29	0.22	0.24	0.15	0.16	0.24	0.4	0.19	0.25	0.29	0.27	0.07	0.26	0.06	0.12	0.14	0.36	0.25	0.11	0.26	0.07	0.3	0.15
Fig. 3D	AcGFP	0.69	0.73	0.71	0.73	0.48	0.63	0.74	0.72	0.54	0.69	0.67	0.7	0.77	0.72	0.63	0.72	0.73	0.66	0.58	0.7	0.61	0.63	0.84	0.8	0.79	0.7	0.57	0.56	0.76	0.68	0.63	0.61	0.62	0.53	0.63	0.71	0.5	0.76	0.75	0.69	0.57	0.73	0.8	0.74	0.78
	ORF6	0.16	0.1	0.17	0.18	0.17	0.19	0.12	0.12	0.27	0.17	0.28	0.19	0.22	0.13	0.22	0.13	0.16	0.16	0.18	0.14	0.13	0.15	0.31	0.21	0.15	0.1	0.16	0.21	0.33	0.21	0.18	0.12	0.14	0.11	0.22	0.19	0.22	0.25	0.28	0.24	0.26	0.12	0.24	0.19	0.25
	ORF6delat9	0.54	0.41	0.22	0.23	0.15	0.31	0.23	0.09	0.11	0.28	0.28	0.21	0.29	0.18	0.2	0.16	0.27	0.34	0.18	0.2	0.21	0.19	0.2	0.39	0.33	0.21	0.21	0.2	0.18	0.22	0.23	0.36	0.21	0.16	0.35	0.16	0.21	0.17	0.14	0.18	0.19	0.29	0.32	0.17	0.19
Fig. 5B	AcGFP_FlagKPNA2	0.73	0.68	0.78	0.68	0.9	0.81	0.82	0.75	0.82	0.79	0.82	0.82	0.83	0.81	0.83	0.76	0.93	0.83	0.75	0.8	0.74	0.74	0.89	0.83	0.85	0.85	0.78	0.84	0.73	0.8	0.81	0.79	0.75	0.86	0.76	0.84	0.67	0.78	0.79	0.9	0.87	0.92	0.93	0.87	0.86
	ORF6_FlagKPNA2	0.12	0.31	0.21	0.18	0.16	0.11	0.1	0.08	0.09	0.1	0.09	0.21	0.8	0.61	0.09	0.21	0.06	0.11	0.13	0.75	0.16	0.13	0.17	0.1	0.13	0.78	0.7	0.86	0.21	0.3	0.18	0.91	0.58	0.76	0.21	0.3	0.88	0.3	0.37	0.74	0.19	0.23	0.22	0.15	0.22
	AcGFP_FlagKPNA1	0.68	0.58	0.48	0.5	0.62	0.77	0.87	0.91	0.77	0.96	0.81	0.86	0.87	0.9	0.9	0.9	0.89	0.72	0.8	0.95	0.89	0.93	0.84	0.84	0.83	0.82	0.75	0.78	0.65	0.84	0.86	0.84	0.9	0.75	0.88	0.79	0.83	0.81	0.89	0.84	0.92	0.81	0.76	0.89	0.79
	ORF6_FlagKPNA1	0.15	0.14	0.08	0.16	0.82	0.83	0.83	0.77	0.92	0.79	0.72	0.88	0.85	0.22	0.11	0.21	0.85	0.09	0.4	0.18	0.84	0.88	0.73	0.7	0.7	0.11	0.11	0.81	0.1	0.79	0.79	0.17	0.28	0.68	0.87	0.75	0.2	0.87	0.83	0.75	0.91	0.84	0.81	0.88	0.87
Fig. 5F	AcGFP_FlagKPNA2 untreated	0.94	0.84	0.89	0.83	0.96	0.92	0.94	0.85	0.85	0.91	0.92	0.82	0.92	0.93	0.95	0.91	0.88	0.91	0.9	0.93	0.84	0.87	0.87	0.78	0.77	0.83	0.95	0.86	0.96	0.77	0.86	0.92	0.86	0.85	0.72	0.92	0.9	0.87	0.76	0.88	0.85	0.78	0.84	0.85	0.8	0.79	0.86	0.87
	AcGFP_FlagKPNA2 +H2O2	0.94	0.86	0.84	0.89	0.94	0.9	0.76	0.84	0.89	0.88	0.9	0.77	0.94	0.92	0.89	0.83	0.81	0.96	0.94	0.95	0.88	0.92	0.92	0.86	0.94	0.86	0.83	0.88	0.83	0.76	0.93	0.67	0.91	0.89	0.87	0.83	0.95	0.92	0.93	0.9	0.8	0.92	0.61	0.95	0.95	0.97	0.91	0.97
	ORF6_FlagKPNA2 untreated	0.62	0.31	0.14	0.85	0.06	0.13	0.08	0.25	0.09	0.06	0.12	0.16	0.12	0.1	0.15	0.21	0.27	0.22	0.2	0.1	0.1	0.31	0.09	0.13	0.12	0.21	0.12	0.1	0.15	0.19	0.06	0.06	0.12	0.6	0.63	0.68	0.09	0.13	0.17	0.37	0.08	0.04	0.24	0.15	0.29	0.13	0.09	0.13
	ORF6_FlagKPNA2 +H2O2	0.05	0.09	0.08	0.17	0.08	0.1	0.05	0.25	0.15	0.09	0.09	0.91	0.73	0.59	0.92	0.93	0.9	0.18	0.83	0.91	0.93	0.94	0.6	0.91	0.9	0.91	0.85	0.79	0.72	0.8	0.68	0.85	0.82	0.73	0.79	0.77	0.77	0.46	0.66	0.62	0.89	0.44	0.75	0.85	0.8	0.69	0.54	0.73
Fig. 6B	AcGFP	0.57	0.76	0.9	0.81	0.94	0.75	0.82	0.93	0.73	0.83	0.77	0.78	0.83	0.71	0.76	0.49	0.71	0.69	0.84	0.74	0.87	0.91	0.88	0.88	0.9	0.91	0.82	0.8	0.88	0.88	0.87	0.63	0.87	0.81	0.75	0.79	0.71	0.74	0.76	0.83	0.87	0.78	0.9	0.91	0.87	0.8	0.87	0.84
	AcGFP-ORF6	0.61	0.56	0.86	0.82	0.52	0.62	0.75	0.8	0.84	0.74	0.84	0.81	0.63	0.57	0.56	0.84	0.56	0.59	0.6	0.49	0.49	0.52	0.52	0.7	0.79	0.64	0.55	0.58	0.65	0.51	0.59	0.58	0.58	0.61	0.52	0.54	0.44	0.47	0.37	0.28	0.48	0.46	0.52	0.73	0.56	0.21	0.4	0.34
Fig. 6E	no	78.47	15.62	22.82	55.95	32.28	11.28	4.84	51.19	4.85	15.05	10.54	7.5	39.75	71.28	51.42	31.46	75.01	73.58	40.59	9.63	14.53	6.35	20	59.48	39.64	37.89	62.33	79.38	49.86	31.8	81.1	49.13	52.22	35.5	59.18	87.02	62.64	92.91	76.31	99.89	68.55	76.31	8.5	6.72	33.61	87.76	62.38	49.66
	x2	8.36	24.53	24.59	33.42	17.26	62.54	23.23	50.41	62.74	54.01	3.5	49.29	67.03	18.3	56.44	49.8	46.32	58.87	14.56	36.8	44.83	42.94	62.66	27.59	26.33	5.71	46.79	43.78	9.33	50.83	37.93	35.83	16.18	15.04	18	42.28	65.29	5.9	11.31	5.64	14.66	18.53	38.85	14.37	45.63	17.68	34.6	42.85
	x10	31.77	11.09	11.08	13.06	28.04	13.86	13.5	30.05	27.91	30.92	6.78	17.23	35.55	45.15	29.34	15.86	31.54	44.39	47.54	31.15	30.2	15.38	32.74	24.22	30.96	24.72	25.71	11.6	15.43	7.25	15.88	13.62	26.23	17.64	49.32	25.33	17.44	36.92	31.45	13.25	32.36	33.48	11.87	10.63	8.4	28.36	9.21	25.4
	x20	26.76	36.46	32.87	39.14	19.07	20.58	27.8	9.82	12.68	10.98	18.44	20.03	21.72	28.12	31.41	19.75	20.3	4.62	22.67	7.52	8.31	18.62	21.59	19.57	7.68	20.16	24.41	12.68	2.84	13.5	15.17	22.3	21.78	21.61	15.84	23.31	29.09	23.84	17.23	24.6	23.76	29.8	26.09	20.21	23.56	27.95	15.21	18.16
Fig. 6H	AcGFP	0.63	0.5	0.52	0.71	0.61	0.45	0.61	0.55	0.63	0.49	0.5	0.65	0.71	0.7	0.57	0.69	0.58	0.65	0.61	0.59	0.63	0.54	0.53	0.56	0.59	0.68	0.55	0.56	0.33	0.4	0.42	0.55	0.63	0.49	0.54	0.67	0.29	0.52	0.45	0.44	0.51	0.39	0.58	0.57	0.58	0.59	0.62	0.69
	AcGFP-ORF6	0.36	0.41	0.34	0.44	0.39	0.33	0.39	0.47	0.55	0.56	0.57	0.36	0.21	0.28	0.44	0.52	0.58	0.32	0.43	0.31	0.46	0.44	0.41	0.45	0.43	0.41	0.46	0.51	0.42	0.47	0.5	0.38	0.52	0.55	0.36	0.31	0.45	0.42	0.5	0.45	0.37	0.48	0.42	0.51	0.45	0.28	0.38	0.43
Fig. 6I	AcGFP	0.66	0.73	0.73	0.68	0.74	0.68	0.77	0.54	0.69	0.74	0.67	0.59	0.6	0.68	0.7	0.68	0.71	0.77	0.73	0.45	0.61	0.75	0.7	0.74	0.82	0.62	0.65	0.72	0.68	0.66	0.65	0.59	0.71	0.71	0.67	0.6	0.59	0.69	0.79	0.68	0.29	0.71	0.63	0.63	0.75	0.57	0.48	0.7
	AcGFP-ORF6	0.45	0.49	0.6	0.72	0.6	0.5	0.63	0.57	0.67	0.66	0.48	0.64	0.65	0.63	0.67	0.75	0.63	0.7	0.5	0.46	0.62	0.65	0.39	0.65	0.64	0.5	0.56	0.54	0.53	0.44	0.61	0.65	0.55	0.7	0.63	0.7	0.29	0.67	0.64	0.66	0.37	0.49	0.54	0.55	0.62	0.7	0.72	0.64
Fig. 6K	untreated	0.11	0.17	0.13	0.07	0.05	0.07	0.06	0.12	0.09	0.17	0.11	0.06	0.1	0.09	0.06	0.11	0.09	0.09	0.06	0.1	0.1	0.08	0.13	0.12	0.09	0.14	0.17	0.16	0.26	0.17	0.12	0.09	0.06	0.08	0.15	0.06	0.08	0.07	0.09	0.25	0.08	0.1	0.27	0.07	0.22	0.07	0.28	0.12
	+TNFa	0.47	0.48	0.43	0.51	0.56	0.63	0.5	0.34	0.43	0.3	0.65	0.33	0.41	0.71	0.39	0.43	0.71	0.3	0.61	0.47	0.39	0.51	0.72	0.5	0.55	0.53	0.62	0.2	0.42	0.52	0.53	0.64	0.58	0.53	0.53	0.07	0.59	0.4	0.37	0.27	0.67	0.51	0.44	0.35	0.41	0.55	0.46	0.5
	SARS untreated	0.1	0.08	0.13	0.08	0.1	0.1	0.08	0.06	0.14	0.13	0.06	0.04	0.06	0.19	0.1	0.07	0.1	0.1	0.14	0.11	0.12	0.17	0.12	0.29	0.14	0.13	0.17	0.11	0.17	0.08	0.13	0.07	0.1	0.07	0.08	0.42	0.34	0.1	0.11	0.14	0.11	0.11	0.17	0.13	0.11	0.14	0.1	0.1
	SARS +TNFa	0.52	0.69	0.21	0.4	0.54	0.33	0.69	0.61	0.21	0.25	0.36	0.66	0.53	0.14	0.3	0.43	0.46	0.3	0.52	0.19	0.14	0.62	0.75	0.31	0.18	0.59	0.62	0.34	0.42	0.21	0.59	0.19	0.48	0.4	0.59	0.64	0.62	0.37	0.2	0.2	0.1	0.56	0.12	0.59	0.35	0.62	0.31	0.44
Fig. 7B	Day	WT				deltaORF6
	0	100	100	100	100	100	100	100	100
	1	104.966	102.027	101.685	100.298	100.82	103.966	104.1	105.178
	2	102.013	98.1081	100	100.149	101.776	103.541	105.857	105.325
	3	103.624	98.1081	100.983	104.613	103.142	105.524	108.199	108.284
	4	103.356	97.8378	101.124	105.655	103.962	107.649	109.517	107.988
	5	103.356	97.7027	100.562	104.464	106.967	108.357	110.688	108.432
Fig. 7C	WT	365265502	366354357	375142359	639997571
	ORF6	232849342	294529238	158893886	277602943
[truncated: 52 more columns]
